# Supplementary material for: Postproduction Approach to Enhance the External Quantum Efficiency for Red Light-Emitting Diodes Based on Silicon Nanocrystals
Source: Nanomaterials (Basel). 2022 Dec 5;12(23):4314. doi: 10.3390/nano12234314 (PMC9735803; doi:10.3390/nano12234314)
Supplement: Supplementary file 1 [file nanomaterials-12-04314-s001.zip]

Archive with 1 entries (1 files):
- nanomaterials-2055988-supplementary.pdf
